# Supplementary material for: Identification and Allele Combination Analysis of Rice Grain Shape-Related Genes by Genome-Wide Association Study
Source: Int J Mol Sci. 2022 Jan 19;23(3):1065. doi: 10.3390/ijms23031065 (PMC8835367; doi:10.3390/ijms23031065)
Supplement: Supplementary file 1 [file ijms-23-01065-s001.zip]

Archive with 1 entries (1 files):
- ijms-1539899-supplementary.pdf
